# Supplementary material for: Proteomic and Bioinformatics Analyses of Mouse Liver Microsomes
Source: Int J Proteomics. 2012 Mar 20;2012:832569. doi: 10.1155/2012/832569 (PMC3317213; doi:10.1155/2012/832569)
Supplement: Supplementary file 2 [file 832569.f2.xls]

## Sheet: Sheet1
Supplemental Table 1. MS/MS identification of 2DE-arrayed proteins from mouse liver microsomal preparations
Spots No.	IPI a	Protein Name	Protein molecular weight (Da)	Number of unique peptides	Number of unique spectra	Number of total spectra	Percentage sequence coverage	Peptide sequence	Mascot Ion score	Calculated [M+H]+1 ion Mass (AMU)	Peptide start index	Peptide stop index
90,91	IPI00108939	Glyceraldehyde-3-phosphate dehydroGenase, spermatoGenic	35660.9	1	1	3	0.0415	VPTPNVSVVDLTCR	39.4	1556.81	237	250
6	IPI00111936	UDP-glucuronosyltransferase 1-2 precursor, microsomal	60030.1	4	4	4	0.0654	IPQTVLWR	46.5	1012.59	331	338
								TAFNQDSFLLR	67.5	1311.67	100	110
								VVYSPYGSLATEILQK	35.2	1767.95	227	242
								IPQTVLWR	26.3	1012.59	331	338
145	IPI00121833	Acetyl-Coenzyme A acyltransferase 1	43977.2	2	2	2	0.0943	IAQFLSGIPETVPLSTVNR	30.3	2042.13	103	121
								TITVSQDEGVRPSTTMQGLAK	51	2219.13	239	259
102	IPI00622235	Transitional Endoplasmic Reticulum ATPase	89306.8	10	10	14	0.201	ELQELVQYPVEHPDKFLK	18.2	2212.17	488	505
								ETVVEVPQVTWEDIGGLEDVKR	73.1	2498.28	466	487
								GPELLTMWFGESEANVR	24.3	1951.92	544	560
								IVSQLLTLMDGLK	71.5	1430.83	324	336
								LDQLIYIPLPDEK	56.9	1556.86	639	651
								LGDVISIQPCPDVK	39.8	1540.8	96	109
								MTNGFSGADLTEICQR	30.3	1799.81	678	693
								NAPAIIFIDELDAIAPK	42.4	1811	296	312
								QAAPCVLFFDELDSIAK	28.1	1923.95	568	584
								VINQILTEMDGMSTK	29.1	1679.84	600	614
6,61,194	IPI00122815	Prolyl 4-hydroxylase, beta polypeptide	57127.7	14	16	22	0.171	QFLLAAEAIDDIPFGITSNSGVFSK	44.9	2640.36	173	197
								TGPAATTLSDTAAAESLVDSSEVTVIGFFK	74.7	2985.49	135	164
								VLVGANFEEVAFDEK	55.5	1666.83	373	387
								VLVGANFEEVAFDEKK	52.5	1794.93	373	388
								EADDIVNWLK	28.5	1202.61	123	132
								FFPASADR	31.1	910.442	447	454
								LITLEEEMTK	44	1206.63	319	328
								LKAEGSEIR	29.2	1002.56	72	80
								MDSTANEVEAVK	50	1293.6	427	438
								SNFEEALAAHK	55.1	1216.6	34	44
								VDATEESDLAQQYGVR	89.5	1780.84	84	99
								YKPESDELTAEK	39.9	1409.68	329	340
								YQLDKDGVVLFK	75.1	1424.78	198	209
								YQLDKDGVVLFKK	41.9	1552.87	198	210
17	IPI00123176	Similar to Glyceraldehyde-3-phosphate dehydrogenase,37 kDa protein	36231.6	2	2	5	0.095	GAAQNIIPASTGAAK	41.8	1369.74	203	217
								IVSNASCTTNCLAPLAK	20.6	1819.9	148	164
134135	IPI00123342	Hypoxia up-regulated 1	111165	8	9	13	0.168	LGNTISSLFGGGTSSDAK	51	1711.85	577	594
								LYQPEYQEVSTEEQREEISGK	58	2542.2	754	774
								NINADEAAAMGAVYQAAALSK	42.8	2095.01	408	428
								SLAEDFAEQPIKDAVITVPAFFNQAER	29.6	3006.52	159	185
								TVLSANADHMAQIEGLMDDVDFK	44.7	2520.18	318	340
								VAIVKPGVPMEIVLNK	60.4	1707.02	47	62
								VLQLINDNTATALSYGVFR	59.7	2095.12	199	217
								YSHDFNFHINYGDLGFLGPEDLR	37.7	2726.26	487	509
2	IPI00129526	Endoplasmin	92460.6	1	1	1	0.0175	GVVDSDDLPLNVSR	64.5	1485.76	435	448
139	IPI00131459	Nucleoside diphosphate kinase A	17190	3	3	6	0.316	FLQASEDLLK	26.7	1163.63	40	49
								SAEKEISLWFQPEELVEYK	38.5	2325.17	125	143
								YMHSGPVVAMVWEGLNVVK	44.2	2148.06	67	85
179	IPI00132874	Splice Isoform 1 of Monoglyceride lipase	36636.4	7	7	9	0.266	GLDMLVFAHDHVGHGQSEGER	19.2	2291.06	67	87
								LLNFVLPNMTLGR	47.8	1487.84	194	206
								LTLPFLLLQGSADR	53.2	1543.89	255	268
								MVVSDFQVFVR	62.6	1326.69	88	98
								NKSEVDLYNSDPLVCR	56.5	1908.91	215	230
								SEVDLYNSDPLVCR	71.1	1666.77	217	230
								VCFGIQLLNAVAR	60.5	1460.8	235	247
163	IPI00133522	Protein disulfide-isomerase precursor	57127.7	15	18	33	0.373	EADDIVNWLK	43.4	1202.61	123	132
								HNQLPLVIEFTEQTAPK	93.6	1965.04	233	249
								IKPHLMSQEVPEDWDKQPVK	37.2	2420.23	353	372
								ILEFFGLK	30.9	966.567	303	310
								ILFIFIDSDHTDNQR	64.3	1833.91	288	302
								LITLEEEMTK	54.3	1206.63	319	328
								QFLLAAEAIDDIPFGITSNSGVFSK	95.4	2640.36	173	197
								RTGPAATTLSDTAAAESLVDSSEVTVIGFFK	46.1	3141.6	134	164
								TGPAATTLSDTAAAESLVDSSEVTVIGFFK	109	2985.49	135	164
								THILLFLPK	31.2	1081.68	257	265
								VDATEESDLAQQYGVR	89.6	1780.84	84	99
								VLVGANFEEVAFDEK	87.5	1666.83	373	387
								VLVGANFEEVAFDEKK	79.3	1794.93	373	388
								YQLDKDGVVLFK	67.2	1424.78	198	209
								YQLDKDGVVLFKK	63.5	1552.87	198	210
49	IPI00134058	Thioredoxin domain containing protein 4 precursor	46836.4	1	1	1	0.0345	TPADCPVIAIDSFR	69.6	1561.77	314	327
108,145,65	IPI00135284	Similar to Glyceraldehyde-3-phosphate dehydrogenase (GAPDH) ISOFORM 1	23695.8	5	5	7	0.086	GLMTTVHAITATQK	42.4	1471.79	247	260
								DTNGSQFFITTVK	60.7	1457.73	146	158
								DFMIQGGDFTR	37.8	1302.58	99	109
								TVDNFVALATGEK	84.8	1364.71	72	84
								VIKDFMIQGGDFTR	76.9	1626.83	96	109
174178179183	IPI00135726	Similar to Glyceraldehyde-3-phosphate dehydrogenase (GAPDH)	43783.6	1	1	2	0.101	VIHDNFGIVKGLMTTVHAITATQK	38.8	2594.41	237	260
49,50	IPI00163011	Thioredoxin domain containing protein 5 precursor	46836.4	1	1	1	0.0345	TPADCPVIAIDSFR	69.6	1561.77	314	327
137	IPI00226993	Thioredoxin	11657.2	1	1	2	0.124	EAFQEALAAAGDK	70.2	1320.64	9	21
148	IPI00229551	ADAM4	83809.6	1	1	1	0.0213	GKGGSVNSGPITNPLK	31.2	1525.83	686	701
62157158162	IPI00230108	Glucose regulated protein, full insert sequence	56662.4	14	18	47	0.315	ALEQFLQEYFDGNLK	29.8	1814.9	348	362
								ALEQFLQEYFDGNLKR	54.6	1971	348	363
								DLFSDGHSEFLK	43.4	1394.66	162	173
								DLLTAYYDVDYEK	69.4	1607.75	259	271
								FIQDSIFGLCPHMTEDNKDLIQGK	48.8	2806.35	235	258
								FISDKDASVVGFFR	64.2	1587.82	148	161
								FLDAGHKLNFAVASR	33	1645.88	290	304
								GFPTIYFSPANK	54.3	1341.68	449	460
								GFPTIYFSPANKK	29.5	1469.78	449	461
								KFISDKDASVVGFFR	57.3	1715.91	147	161
								KTFSHELSDFGLESTTGEVPVVAIR	87.1	2719.39	305	329
								MDATANDVPSPYEVK	47.3	1636.75	434	448
								ELNDFISYLQR	46	1397.71	472	482
								TFSHELSDFGLESTTGEVPVVAIR	100	2591.3	306	329
148	IPI00271869	Similar to Glyceraldehyde-3-phosphate dehydrogenase (GAPDH)	36231.6	2	2	2	0.125	VIISAPSADAPMFVMGVNHEK	36.1	2213.11	121	141
								WGEAGAEYVVESTGVFTTMEK	26.4	2291.05	89	109
146147149150153	IPI00273646	Glyceraldehyde-3-phosphate dehydrogenase	36231.6	6	8	10	0.187	IVSNASCTTNCLAPLAK	47.2	1819.9	148	164
								RVIISAPSADAPMFVMGVNHEK	44	2385.21	120	141
								VIHDNFGIVEGLMTTVHAITATQK	92.1	2595.36	165	188
								WGEAGAEYVVESTGVFTTMEK	42.4	2291.05	89	109
								VIISAPSADAPMFVMGVNHEK	58.5	2213.11	121	141
								VPTPNVSVVDLTCR	73.1	1556.81	237	250
187	IPI00555023	Glutathione S-transferase P 1	23592.1	2	2	2	0.138	PPYTIVYFPVR	72.6	1351.74	2	12
								YVTLIYTNYENGKNDYVK	29.6	2197.08	104	121
144	IPI00319652	Glutathione peroxidase	22265	5	6	12	0.418	FLVGPDGVPVR	55.6	1155.65	165	175
								LSAAAQSTVYAFSARPLTGGEPVSLGSLR	59.8	2906.54	6	34
								NALPTPSDDPTALMTDPK	43.3	1883.91	129	146
								YIIWSPVCR	45	1193.61	147	155
								YVRPGGGFEPNFTLFEK	51.6	1957.98	96	112
84	IPI00319992	78 kDa glucose-regulated protein precursor	72405.6	10	10	20	0.195	DNHLLGTFDLTGIPPAPR	24.5	1934.01	476	493
								ITITNDQNR	36.8	1074.55	525	533
								ITPSYVAFTPEGER	48	1566.78	62	75
								LTPEEIER	31.1	986.516	534	541
								NQLTSNPENTVFDAK	41.9	1677.81	83	97
								SQIFSTASDNQPTVTIK	57.7	1836.93	449	465
								TFAPEEISAMVLTK	44.9	1536.8	140	153
								TWNDPSVQQDIK	59.7	1430.69	103	114
								VEIIANDQGNR	45.2	1228.63	51	61
								VYEGERPLTK	26.4	1191.64	466	475
153	IPI00320208	Elongation factor 1-beta	24676	6	6	8	0.4	GFGDLKTPAGLQVLNDYLADK	43.3	2235.17	2	22
								SIQADGLVWGSSK	63.8	1347.69	164	176
								SSILLDVKPWDDETDMTK	34	2093.01	140	157
								SSILLDVKPWDDETDMTKLEECVR	46.4	2879.38	140	163
								SYIEGYVPSQADVAVFEAVSGPPPADLCHALR	29	3415.66	23	54
								TPAGLQVLNDYLADK	68.3	1617.85	8	22
118	IPI00323357	Heat shock cognate 71 kDa protein	68762.7	1	1	1	0.0191	DAGTIAGLNVLR	62.3	1199.67	141	152
173	IPI00323661	Similar to Glyceraldehyde-3-phosphate dehydrogenase (GAPDH)	43783.6	1	1	5	0.0885	VIHDNFGIVKGLMTTVHAITATQK	59.7	2594.41	237	260
145201	IPI00462605	Similar to Glyceraldehyde-3-phosphate dehydrogenase (GAPDH)	43783.6	1	1	1	0.086	GLMTTVHAITATQK	42.4	1471.79	247	260
127	IPI00469307	Alpha-2-macroglobulin receptor-associated protein precursor	42198.8	2	3	4	0.0667	FSSEELDKLWR	69.7	1409.71	167	177
								IQEYNVLLDTLSR	75.8	1563.84	186	198
143152203	IPI00480343	2700050F09Rik protein	64909.1	1	1	1	0.0242	AMELVTINYSSDLK	26.5	1599.79	401	414
162	IPI00831714	Leucine-rich repeat-containing protein 7	166901	1	1	1	0.0084	RQVILCGTCLIVSSVK	32	1833.01	516	531
149150	IPI00352124	Flavin containing monooxygenase 5	52053.2	1	1	1	0.0257	LLLGPCTPVQYR	56.5	1416.77	397	408
131	IPI00132397	GTP-binding protein SAR1b	22364.9	4	5	6	0.328	ELNARPLEVFMCSVLK	41.6	1905.99	167	182
								ELNARPLEVFMCSVLKR	37.6	2062.09	167	183
								LLESKEELDSLMTDETIANVPILILGNK	28.8	3098.66	108	135
								NYLPAINGIVFLVDCADHER	49.6	2316.14	88	107
107	IPI00227657	Stromal cell-derived factor 2-like protein 1 precursor	23629.7	2	2	7	0.199	AMEGIFIKPGADLSTGHDEL	42	2117.02	202	221
								YGSGSGQQSVTGVEESDDANSYWR	82.4	2579.09	60	83
145	IPI00123281	Expressed sequence AA959742	20390.9	1	1	1	0.0645	LVTLPVSFAQLK	49	1315.8	97	108
7	IPI00222496	Protein disulfide isomerase-associated 6	48672.2	1	1	8	0.0315	TGEAIVDAALSALR	79.5	1386.76	124	137
7	IPI00112322	UDP-glucuronosyltransferase 2B5 precursor	60839.7	1	1	1	0.0264	ANAIAWALAQIPQK	36.6	1494.84	322	335
156	IPI00331322	Microsomal glutathione S-transferase 1	25776.2	1	1	1	0.0524	MMFMSSATAFQR	35	1423.62	101	112
151	IPI00319973	Membrane associated progesterone receptor component 1	21677.2	1	1	2	0.0718	FYGPEGPYGVFAGR	71.4	1516.72	106	119
152	IPI00170316	Multiple coagulation factor deficiency protein 2 homolog precursor	16150	1	1	1	0.117	DDDKNNDGYIDYAEFAK	62.7	1992.85	126	142
170	IPI00408892	RAS-RELATED PROTEIN RAB-7	23472	2	2	2	0.13	DPENFPFVVLGNK	31.3	1475.75	114	126
								EAINVEQAFQTIAR	26.8	1589.83	158	171
153	IPI00123316	Splice Isoform 1 of Tropomyosin 1 alpha chain	28716.8	1	1	1	0.0565	IQLVEEELDRAQER	42.7	1727.89	56	69
116	IPI00133456	Senescence marker protein-30	33407.5	1	1	1	0.0435	VAVDAPVSSVALR	69.26	1282.72	52	64
89129130151152	IPI00135085	Heme-binding protein	21034.5	7	7	11	0.411	EGITVYSTQFGGYAK	52.6	1620.79	126	140
								IPNQFQGSPPAPSDESVKIEER	109	2425.2	104	125
								NSLFGSVETWPWQVLSTGGK	33.1	2193.1	7	26
								TTLEGTPATYQGDVYYCAGYDPPMKPYGR	42.7	3271.47	153	181
								FATVEVTDKPVDEALR	75.5	1789.93	41	56
								FATVEVTDKPVDEALREAMPK	28.2	2362.2	41	61
								IEEREGITVYSTQFGGYAK	38.1	2148.06	122	140
165	IPI00109061	Tubulin beta-4 chain homolog	49812.7	11	12	15	0.366	ALTVPELTQQMFDAK	28.4	1691.87	283	297
								AVLVDLEPGTMDSVR	55.3	1601.82	63	77
								GHYTEGAELVDSVLDVVR	36.1	1958.98	104	121
								IMNTFSVVPSPK	73.2	1319.7	163	174
								ISEQFTAMFR	75.8	1229.6	381	390
								LAVNMVPFPR	61.6	1143.63	253	262
								LTTPTYGDLNHLVSATMSGVTTCLR	83.8	2708.34	217	241
								MSATFIGNSTAIQELFK	32.9	1873.94	363	379
								MSATFIGNSTAIQELFKR	82	2030.04	363	380
								NSSYFVEWIPNNVK	33.2	1696.83	337	350
								SGPFGQIFRPDNFVFGQSGAGNNWAK	35.7	2798.34	78	103
88	IPI00109073	Tubulin beta-4 chain	49812.7	2	2	6	0.0921	AVLVDLEPGTMDSVR	61.6	1601.82	63	77
								SGPFGQIFRPDNFVFGQSGAGNNWAK	34	2798.34	78	103
105138	IPI00110753	Tubulin alpha-1 chain	49891.6	3	3	3	0.0913	QLFHPEQLITGKEDAANNYAR	52.9	2415.21	85	105
								TIGGGDDSFNTFFSETGAGK	74.1	2007.89	41	60
								AVFVDLEPTVIDEVR	46.9	1701.91	65	79
113166167197204	IPI00110827	Actin, alpha skeletal muscle	30047.7	4	5	5	0.119	YPIEHGIITNWDDMEK	39.5	1960.91	70	85
								VAPEEHPTLLTEAPLNPK	27.7	1956.04	97	114
								YPIEHGIITNWDDMEK	36.7	1960.91	70	85
9,129,130,151.153,166,167,197,198	IPI00110850	Actin, cytoplasmic 1	41719.8	10	13	15	0.128	AGFAGDDAPR	32.5	976.449	19	28
								CPEALFQPSFLGMESCGIHETTFNSIMK	33.8	3263.45	257	284
								DLYANTVLSGGTTMYPGIADR	70.2	2215.07	292	312
								DSYVGDEAQSKR	40.8	1354.62	51	62
								GYSFTTTAER	24.2	1132.53	197	206
								KDLYANTVLSGGTTMYPGIADR	57.6	2359.16	291	312
								LCYVALDFEQEMATAASSSSLEK	90.8	2550.17	216	238
								SYELPDGQVITIGNER	89.1	1790.89	239	254
								TTGIVMDSGDGVTHTVPIYEGYALPHAILR	39.8	3183.62	148	177
								VAPEEHPVLLTEAPLNPK	47.1	1954.07	96	113
90	IPI00114162	Fatty acid-binding protein, epidermal	15119.3	4	4	7	0.563	MAAMAKPDCIITCDGNNITVK	25	2339.09	35	55
								MIVECVMNNATCTR	68.5	1698.74	116	129
								TETVCTFQDGALVQHQQWDGK	54	2448.13	83	103
								TTVFSCNLGEKFDETTADGR	66.1	2248.02	62	81
145	IPI00116277	T-complex protein 1, delta subunit	58049.8	5	5	10	0.154	IGLIQFCLSAPK	44.6	1346.75	246	257
								LGGTIDDCELVEGLVLTQK	33.3	2060.06	214	232
								MIQDGKGDVTITNDGATILK	91.9	2090.08	60	79
								VIDPATATSVDLR	89.3	1357.73	194	206
								VVSQYSSLLSPMSVNAVMK	27	2040.05	175	193
144	IPI00117264	DJ-1 protein	18343.2	3	3	3	0.322	DVMICPDTSLEDAK	56.6	1593.71	48	61
								GAEEMETVIPVDVMR	38.8	1691.8	13	27
								TQGPYDVVVLPGGNLGAQNLSESPMVK	29.4	2770.41	62	88
191164165	IPI00117348	Tubulin alpha-2 chain	49906.6	1	1	1	0.143	AVFVDLEPTVIDEIR	78.6	1715.92	65	79
137138164	IPI00117350	Tubulin alpha-4 chain	49906.6	1	2	2	0.0781	TIGGGDDSFTTFFCETGAGK	46.9	2067.9	41	60
141153165132	IPI00117352	Tubulin beta-5 chain	49812.7	13	13	15	0.366	ALTVPELTQQMFDAK	28.4	1691.87	283	297
								AVLVDLEPGTMDSVR	55.3	1601.82	63	77
								FWEVISDEHGIDPTGTYHGDSDLQLER	17.2	3116.42	20	46
								GHYTEGAELVDSVLDVVR	36.1	1958.98	104	121
								GHYTEGAELVDSVLDVVRK	65.7	2087.08	104	122
								IMNTFSVVPSPK	73.2	1319.7	163	174
								ISEQFTAMFR	75.8	1229.6	381	390
								LAVNMVPFPR	61.6	1143.63	253	262
								LHFFMPGFAPLTSR	43.6	1636.83	263	276
								LTTPTYGDLNHLVSATMSGVTTCLR	83.8	2708.34	217	241
								MSATFIGNSTAIQELFK	32.9	1873.94	363	379
								NSSYFVEWIPNNVK	33.2	1696.83	337	350
								SGPFGQIFRPDNFVFGQSGAGNNWAK	35.7	2798.34	78	103
126	IPI00117914	Arginase 1	36243	9	12	20	0.439	ANEELAGVVAEVQK	52.5	1456.76	88	101
								DHGDLAFVDVPNDSSFQIVK	52.6	2203.07	61	80
								EGLYITEEIYK	32.4	1357.69	268	278
								GKFPDVPGFSWVTPCISAK	42.3	2093.05	166	184
								STVNTAVALTLACFGTQR	45.2	1909.98	303	320
								TGLLSGLDIMEVNPTLGK	65.2	1858	279	296
								VMEETFSYLLGR	78.8	1460.71	223	234
								VSVVLGGDHSLAVGSISGHAR	67.1	2018.08	105	125
								YFSMTEVDKLGIGK	39.7	1587.81	209	222
152	IPI00120532	21 kDa protein	20664.2	2	3	5	0.102	LFLEQIHVLEK	53.8	1368.79	58	68
								TDYDNFLMAHLINEK	38.6	1839.86	113	127
107108139143182	IPI00125489	44 KD protein (Argininosuccinate synthase)	46567.3	2	2	2	0.0316	FELTCYSLAPQIK	57.2	1569.8	128	140
								FAELVYTGFWHSPECEFVR	28.3	2374.1	317	335
191	IPI00626790	Glutamine synthetase	42102	2	2	2	0.0858	VCEDFGVIATFDPKPIPGNWNGAGCHTNFSTK	23.1	3536.64	228	259
								LTGFHETSNINDFSAGVANR	61.6	2150.03	300	319
176182194	IPI00130950	Betaine--homocysteine S-methyltransferase	44945.4	6	6	8	0.209	AGPWTPEAAVEHPEAVR	45.6	1816.9	41	57
								AGSNVMQTFTFYASEDKLENR	59	2408.12	66	86
								AYLMSQPLAYHTPDCGK	58.7	1967.9	242	258
								QGFIDLPEFPFGLEPR	51.3	1861.95	259	274
								YIGGCCGFEPYHIR	60.2	1728.76	295	308
								AGASIVGVNCHFDPSVSLQTVK	39.1	2286.16	208	229
99	IPI00131204	UDP-glucose pyrophosphorylase 2	55699.7	1	1	1	0.0241	SFENSLGINVPR	48.4	1332.69	367	378
204	IPI00136929	Gamma actin-like protein	43601.3	1	1	1	0.0433	EEEIAALVIDNGSGMCK	42	1777.86	2	18
101132	IPI00169463	Tubulin beta-2C Chain	49812.7	7	7	7	0.204	ALTVPELTQQMFDAK	28.5	1691.87	283	297
								SGPFGQIFRPDNFVFGQSGAGNNWAK	62.2	2798.34	78	103
								LTTPTYGDLNHLVSATMSGVTTCLR	59.4	2708.34	217	241
								LAVNMVPFPR	41.5	1159.63	253	262
								IMNTFSVVPSPK	60.2	1319.7	163	174
								GHYTEGAELVDSVLDVVRK	72.8	2087.08	104	122
								AVLVDLEPGTMDSVR	70.1	1601.82	63	77
202133	IPI00221400	Alcohol dehydrogenase A chain	39753.4	3	3	4	0.128	AAVLWELHKPFTIEDIEVAPPK	18.2	2503.36	12	33
								IDGASPLDKVCLIGCGFSTGYGSAVK	25.5	2672.31	161	186
								VCLIGCGFSTGYGSAVK	29.8	1775.85	170	186
89	IPI00221528	Actin, cytoplasmic type 5 homolog	41775.9	1	1	2	0.0427	SYELPDGQVITIGNER	65.9	1790.89	239	254
168	IPI00221890	Carbonic anhydrase III	29348.7	2	2	2	0.177	DIKHDPSLQPWSASYDPGSAK	50.2	2299.1	37	57
								SLFSSAENEPPVPLVGNWRPPQPVK	22	2745.44	227	251
202133	IPI00317740	Guanine nucleotide-binding protein beta subunit 2-like 1	35058.9	10	11	19	0.584	YWLCAATGPSIK	49.8	1366.68	246	257
								YTVQDESHSEWVSCVR	49.5	1981.87	140	155
								TNHIGHTGYLNTVTVSPDGSLCASGGK	75.6	2743.31	186	212
								IIVDELKQEVISTSSK	66.8	1789	265	280
								HLYTLDGGDIINALCFSPNR	60.4	2276.11	226	245
								GHNGWVTQIATTPQFPDMILSASR	71.3	2627.3	13	36
								FSPNSSNPIIVSCGWDK	70.4	1907.9	156	172
								DVLSVAFSSDNR	86.2	1309.64	107	118
								DGQAMLWDLNEGK	76.1	1476.68	213	225
								AEPPQCTSLAWSADGQTLFAGYTDNLVR	32.4	3068.44	281	308
159	IPI00331174	T-complex protein 1, eta subunit	59635.2	2	2	2	0.0846	INALTAASEAACLIVSVDETIKNPR	51.7	2656.4	500	524
								LPIGDVATQYFADRDMFCAGR	21.7	2403.12	293	313
154	IPI00338039	Tubulin, beta 2	49889.1	1	1	1	0.137	INVYYNEAAGNKYVPR	37.7	1870.94	47	62
141	IPI00348094	PREDICTED: similar to tubulin Mbeta 1	50422.9	1	1	1	0.0266	ILNSFSVMPSPK	22.9	1319.7	163	174
136	IPI00404011	Microtubule-associated protein	270393	1	1	1	0.00284	QPLATQK	41.2	785.452	513	519
153	IPI00421223	Tropomyosin alpha 4 chain	28450.6	1	1	1	0.0806	IQALQQQADDAEDRAQGLQR	26.8	2254.12	14	33
194195	IPI00457825	Similar to Argininosuccinate synthase (Citrulline--aspartate ligase)	46567.3	11	13	27	0.32	APNSPDVLEIEFK	78.1	1458.75	216	228
								VQVSVFKGQVYILGR	37.9	1692.98	349	363
								TTSLELFMYLNEVAGK	52.3	1815.92	245	260
								TQDPAKAPNSPDVLEIEFKK	74	2227.16	210	229
								TQDPAKAPNSPDVLEIEFK	66.9	2099.07	210	228
								SPWSMDENLMHISYEAGILENPK	74.7	2677.23	177	199
								GNDQVRFELTCYSLAPQIK	39.2	2239.12	122	140
								FELTCYSLAPQIK	49.4	1569.8	128	140
								FAELVYTGFWHSPECEFVR	53.2	2374.1	317	335
								EFVEEFIWPAVQSSALYEDR	35.9	2415.15	67	86
								APNSPDVLEIEFKK	62.2	1586.84	216	229
60	IPI00462072	Similar to Alpha enolase (2-phospho-D-glycerate hydro-lyase)	47141.4	1	1	1	0.0276	YITPDQLADLYK	52.44	1438.73	270	281
178	IPI00467066	Glycine N-methyltransferase	32657.6	3	3	3	0.154	NYDYILSTGCAPPGK	81.1	1655.77	177	191
								SLGVAAEGLPDQYADGEAAR	99.9	1989.95	10	29
								VWQLYIGDTR	62.8	1250.65	30	39
63109	IPI00467833	Triosephosphate isomerase	26694.2	1	1	1	0.0602	VVLAYEPVWAIGTGK	39.5	1602.89	161	175
153	IPI00605380	Similar to Tubulin alpha-2 chain (Alpha-tubulin 2)	49891.6	1	1	2	0.0312	LISQIVSSITASLR	37	1487.88	230	243
162	IPI00123313	Ubiquitin-activating enzyme E1 1	117792	1	1	1	0.00756	EEDIGKNR	28.9	960.475	120	127
64	IPI00420745	Proteasome subunit,alpha type 2, full insert sequence	25926.2	1	1	1	0.0812	YNEDLELEDAIHTAILTLK	47.69	2200.13	178	196
145	IPI00320165	Oxidoreductase HTATIP2	29948	5	5	8	0.247	EILGQNLFSK	52.8	1148.63	70	79
								FFGSLPDSWASGYAVPVVTVVR	53.8	2354.22	220	241
								KFFGSLPDSWASGYAVPVVTVVR	70.4	2482.31	219	241
								LDVYASAFQGHDVGFCCLGTTR	71.9	2474.12	108	129
								LSVFRPGVLLCDR	35.6	1531.84	195	207
153	IPI00117978	Cytochrome c oxidase subunit IV isoform 1, mitochondrial precursor	19513	1	1	1	0.071	SEDYAFPTYADR	37.7	1434.62	30	41
19	IPI00109167	NADH-ubiquinone oxidoreductase 24 kDa subunit	27285.3	1	1	1	0.0605	TAVHNGAGGALFVHR	31.8	1505.79	27	41
158	IPI00111885	Ubiquinol-cytochrome-c reductase complex core protein I, mitochondrial precursor	52833.9	10	10	14	0.325	IQEVDAQMLRDICSK	41.5	1805.89	433	447
								MVLAAAGGVEHQQLLDLAQK	44.1	2108.12	229	248
								MVLAAAGGVEHQQLLDLAQKHLSSVSR	18.3	2858.53	229	255
								NALVSHLDGTTPVCEDIGR	65.6	2054	397	415
								NRPGNALEKEVESIGAHLNAYSTR	31.2	2626.33	103	126
								TDLTDYLNR	31.8	1110.54	214	222
								VVELLADIVQNSSLEDSQIEKER	53.3	2614.36	143	165
								VYEEDAVPGLTPCR	46.5	1605.76	256	269
								YFYDQCPAVAGYGPIEQLPDYNR	50.6	2736.24	448	470
								YFYDQCPAVAGYGPIEQLPDYNRIR	37	3005.43	448	472
175	IPI00121322	Electron transfer flavoprotein-ubiquinone oxidoreductase, mitochondrial precursor	61143.6	1	1	1	0.036	AAQIGAHTLSGACLDPAAFK	76.8	1999.01	45	64
196	IPI00128023	NADH-ubiquinone oxidoreductase 49 kDa subunit, mitochondrial precursor	52608.8	12	14	18	0.41	AVTNMTLNFGPQHPAAHGVLR	69	2231.15	76	96
								ETAHWKPPPWNDVDILK	34.7	2046.05	57	73
								GEFGVYLVSDGSSRPYR	45.4	1888.92	405	421
								GHMLADVVAIIGTQDIVFGEIDR	47.4	2469.28	441	463
								IDEVEEMLTNNR	71.8	1462.68	255	266
								IKAPGFAHLAGLDK	54.3	1437.82	424	437
								KTQPYDVYDQVEFDVPIGSR	33.7	2356.15	304	323
								LVLELSGEMVR	30	1245.69	97	107
								LYTEGYQVPPGATYTAIEAPK	28.1	2269.14	384	404
								TQPYDVYDQVEFDVPIGSR	51.2	2228.05	305	323
								TVDIGVVTAEDALNYGFSGVMLR	50	2427.22	272	294
								TYLQALPYFDR	40.1	1386.71	128	138
134	IPI00111908	PREDICTED: carbamoyl-phosphate synthetase 1	164603	6	6	6	0.0567	AADTIGYPVMIR	25.8	1306.68	576	587
								AFAISGPFNVQFLVK	31.6	1637.91	1233	1247
								GNDVLVIECNLR	30.2	1401.72	1248	1259
								RLPTLEQPIIPSDYVAIK	22	2053.17	1292	1309
								SAYALGGLGSGICPNK	27.6	1564.78	588	603
								TLGVDFIDVATK	67.4	1278.69	1270	1281
145	IPI00114840	Endonuclease G, mitochondrial precursor	32173.3	3	3	3	0.136	ASGLLFVPNILAR	31.6	1370.82	270	282
								FLVPIESIER	46.9	1202.68	260	269
								SYVMPNAPVDETIPLER	29	1930.96	243	259
70	IPI00331555	2-oxoisovalerate dehydrogenase alpha subunit, mitochondrial precursor	50756.1	1	1	1	0.0493	NNGYAISTPTSEQYRGDGIAAR	25	2341.12	267	288
94,95	IPI00115607	Trifunctional enzyme beta subunit, mitochondrial precursor	51369.9	3	3	4	0.0905	DGGQYALVAACAAGGQGHAMIVEAYPK	57.2	2705.28	449	475
								FNIWGGSLSLGHPFGATGCR	82.7	2134.03	418	437
								DVVDYIIFGTVIQEVK	66.2	1838	97	112
145	IPI00115824	NipSnap1 protein	33346.3	8	10	13	0.504	FSGGYPALMDCMNK	37.4	1590.68	128	141
								GWDENVYYTVPLVR	71.5	1710.85	255	268
								IQFHNVKPECLDAYNSLTEAVLPK	74.3	2786.42	74	97
								LHLDEDYPCSLVGNWNTWYGEQDQAVHLWR	29.5	3701.69	98	127
								LKPGTMIEWGNNWAR	81	1772.89	192	206
								QENQEAVGGFFSQIGELYVVHHLWAYK	32.3	3149.55	212	238
								RNQLLLEFSFWNEPQPR	44.8	2174.11	163	179
								YRQENQEAVGGFFSQIGELYVVHHLWAYK	32.7	3468.71	210	238
22	IPI00116154	Cytochrome c oxidase, subunit vb, full insert sequence	13794.8	2	2	14	0.234	AASGTKEDPNLVPSISNKR	31.8	1984.05	68	86
								GLDPYNMLPPK	36.7	1244.64	57	67
1.51461e+16	IPI00118986	ATP synthase oligomycin sensitivity conferral protein, mitochondrial precursor	23346.4	11	13	29	0.418	YATALYSAASK	54.3	1145.58	41	51
								VSLAVLNPYIK	46.2	1216.73	74	84
								VGQLLKDPK	32.5	997.605	65	73
								TDPSIMGGMIVR	29.8	1292.63	177	188
								SLNDITKR	51.5	946.532	91	98
								SFLSPNQILK	23.6	1146.65	163	172
								LVRPPVQVYGIEGR	47.5	1582.91	27	40
								LGNTQGIISAFSTIMSVHR	76.1	2032.07	118	136
								GEVPCTVTTASPLDDAVLSELK	106	2302.15	137	158
								FSPLTANLMNLLAENGR	70.2	1860.96	101	117
								EKFSPLTANLMNLLAENGR	64.4	2118.1	99	117
127	IPI00119138	Ubiquinol-cytochrome-c reductase complex core protein 2, mitochondrial precursor	48218.6	1	1	1	0.0287	NALANPLYCPDYR	53.8	1566.74	184	196
147148	IPI00120984	NADH-ubiquinone oxidoreductase 19 kDa subunit	19973.9	5	6	18	0.378	LGWVRPDLGQLSK	55.4	1468.83	115	127
								LVNGCALNFFR	70.2	1310.67	62	72
								PGIVELPTLEELK	56	1437.82	2	14
								PGIVELPTLEELKVEEVK	79.1	2022.14	2	19
								SHCAEPFTEYWTCLDYSNMQLFR	81.8	2955.25	76	98
137	IPI00129516	Ubiquinol-cytochrome c reductase complex 11 kDa protein, mitochondrial precursor	10416.5	1	1	1	0.202	SQTEEDCTEELFDFLHAR	54.8	2226.96	59	76
93,99,100,192,203	IPI00130280	ATP synthase alpha chain, mitochondrial precursor	54578.2	7	8	14	0.219	TGAIVDVPVGEELLGR	71.2	1624.89	84	99
								QGQYSPMAIEEQVAVIYAGVR	55	2309.16	423	443
								NVQAEEMVEFSSGLK	69.1	1667.8	39	53
								ILGADTSVDLEETGR	105	1575.79	9	23
								FENAFLSHVISQHQSLLGNIR	70.7	2410.26	457	477
								EVAAFAQFGSDLDAATQQLLSR	76.3	2338.17	392	413
								EAYPGDVFYLHSR	61.2	1553.74	285	297
149150	IPI00132217	Tetratricopeptide repeat protein 11	16247.4	3	3	3	0.0828	STQFEYAWCLVR	78.4	1559.73	26	37
								DYVFYLAVGNYR	53.7	1479.73	65	76
								GIVLLEELLPK	41.2	1223.76	47	57
150,151	IPI00132390	NADH-ubiquinone oxidoreductase B15 subunit	13090.1	1	1	3	0.21	YKPAPLATLPSTLDPAEYDVSPETR	88.1	2731.38	6	30
101,132,137,141,153	IPI00170093	NADH-ubiquinone oxidoreductase 23 kDa subunit, mitochondrial precursor	24021.2	4	4	13	0.231	EPATINYPFEK	36.8	1308.65	80	90
								GLGMTLSYLFR	48.2	1273.66	69	79
								ILMWTELIR	45.7	1174.67	60	68
								LCEAICPAQAITIEAEPR	85.8	2042.01	118	135
92,93,94,95,96	IPI00223092	Hydroxyacyl-Coenzyme A dehydrogenase/3-ketoacyl-Coenzyme A	82653.4	13	14	30	0.278	ADMVIEAVFEDLGVK	65	1635.83	441	455
								ALMGLYNGQVLCK	58.3	1466.75	338	350
								DSIFSNLIGQLDYK	75.6	1612.82	423	436
								EVQSEFIEVMNEIWANDQIR	47.2	2450.17	67	86
								KLDALTTGFGFPVGAATLADEVGVDVAQHVAEDLGK	37.2	3611.86	570	605
								KYESAYGTQFTPCQLLLDHANNSSK	65.8	2872.36	735	759
								LTTYAMTVPFVR	60.3	1398.75	268	279
								MGLVDQLVEPLGPGIK	65.7	1665.93	215	230
								MQLLEIITTDK	59.6	1304.71	506	516
								NVQQLAILGAGLMGAGIAQVSVDK	28.3	2353.29	360	383
								SLNSEMDNILANLR	71.3	1589.8	647	660
								TIEYLEEVAVNFAK	43.6	1625.84	236	249
								TVLGVPEVLLGILPGAGGTQR	34.7	2047.19	167	187
142143152	IPI00230507	ATP synthase D chain, mitochondrial	15864.6	3	6	11	0.391	IPVPEDKYTALVDQEEKEDVK	44.9	2445.24	79	99
								LASLSEKPPAIDWAYYR	72.9	1980.02	42	58
								TIDWVSFVEVMPQNQK	39.3	1936.95	10	25
162	IPI00308882	NADH-ubiquinone oxidoreductase 75 kDa subunit, mitochondrial precursor	79731.6	10	11	15	0.21	ALSEIAGITLPYDTLDQVR	70.2	2075.1	625	643
								DLLNKVDSDNLCTEEIFPTEGAGTDLR	21.5	3022.43	356	382
								FASEIAGVDDLGTTGR	68.6	1608.79	185	200
								FEAPLFNAR	42.6	1064.55	409	417
								GLLTYTSWEDALSR	60.2	1611.8	312	325
								IASQVAALDLGYKPGVEAIR	70.3	2071.16	519	538
								IASQVAALDLGYKPGVEAIRK	44.3	2199.25	519	539
								KTESIDVMDAVGSNIVVSTR	54.9	2137.08	247	266
								MLFLLGADGGCITR	59.3	1539.77	544	557
								VALIGSPVDLTYR	91.8	1403.79	429	441
149	IPI00344004	13KDA differentiation-associated protein	17615.3	3	3	8	0.349	FNVSATPEQYVPYSTTR	51.6	1959.95	119	135
								NTFWDVDGSMVPPEWHR	84.3	2072.93	76	92
								WLHCMTDDPPTTNPPTAR	43.2	2109.95	93	110
145146	IPI00420718	Hydroxymethylglutaryl-CoA synthase, mitochondrial precursor	56806.3	1	1	1	0.0354	IGAFSYGSGLAASFFSFR	75.1	1884.93	407	424
51	IPI00308885	60 kDa heat shock protein, mitochondrial	60.955.3	1	1	1	0.0366	ALMLQGVDLLADAVAVTMGPK	32.21	2112.13	38	58
153	IPI00462250	Similar to adenine nucleotide translocase	32783.4	1	1	1	0.0438	DFLAGGVAAAISK	51.9	1219.67	10	22
85,165,167,203	IPI00468481	ATP synthase beta chain, mitochondrial precursor	56283.2	2	2	2	0.0624	AIAELGIYPAVDPLDSTSR	33.3	1988.03	388	406
								FTQAGSEVSALLGR	72.8	1435.75	311	324
147	IPI00117281	Phospholipid hydroperoxide glutathione peroxidase, mitochondrial precursor	29129.1	1	1	1	0.0553	TDVNYTQLVDLHAR	27.7	1644.83	132	145
169	IPI00133240	Ubiquinol-cytochrome c reductase iron-sulfur subunit, mitochondrial precursor	29349.2	1	1	2	0.0511	EIDQEAAVEVSQLR	32.6	1586.8	183	196
200201	IPI00230351	Succinate dehydrogenase [ubiquinone] flavoprotein subunit, mitochondrial precursor	72567.6	3	6	6	0.0355	VSDAISTQYPVVDHEFDAVVVGAGGAGLR	35.4	2928.47	47	75
								LGANSLLDLVVFGR	37.6	1472.84	452	465
								AAFGLSEAGFNTACLTK	37.2	1699.82	76	92
174	IPI00132042	Pyruvate dehydrogenase E1 component beta subunit, mitochondrial precursor	38919	3	3	5	0.134	IMEGPAFNFLDAPAVR	59.9	1747.88	309	324
								TIRPMDIEAIEASVMK	30.5	1803.94	270	285
								TYYMSAGLQPVPIVFR	52.3	1857.96	130	145
156	IPI00315794	Cytochrome b5 outer mitochondrial membrane isoform precursor	16300	1	1	2	0.233	FLSEHPGGEEVLLEQAGADATESFEDVGHSPDAR	36	3596.64	51	84
6.51091e+16	IPI00134746	Argininosuccinate synthase	46567.3	7	7	7	0.15	APNSPDVLEIEFK	25.8	1458.75	216	228
								APNSPDVLEIEFKK	59.2	1586.84	216	229
								EQGYDVIAYLANIGQK	23.9	1781.91	26	41
								EQGYDVIAYLANIGQKEDFEEAR	44.2	2658.27	26	48
								FAELVYTGFWHSPECEFVR	44.3	2374.1	317	335
								FELTCYSLAPQIK	60.6	1569.8	128	140
								TTSLELFMYLNEVAGK	54.7	1815.92	245	260
145146	IPI00338536	Succinate dehydrogenase [ubiquinone] iron-sulfur protein, mitochondrial precursor	31797	7	8	22	0.376	CGPMVLDALIK	49.7	1232.64	70	80
								DLVPDLSNFYAQYK	61.2	1672.82	140	153
								EGICGSCAMNINGGNTLACTR	46.1	2255.96	97	117
								LDGLYECILCACCSTSCPSYWWNGDK	69.3	3215.3	182	207
								LQDPFSVYR	31.7	1124.57	236	244
								WMIDSRDDFTEER	37.3	1715.73	220	232
								YLGPAVLMQAYR	66.5	1381.73	208	219
112	IPI00122547	Voltage-dependent anion-selective channel protein 2	31715.6	1	1	1	0.872	LTFDTTFSPNTGK	47.4	1428.7	109	121
147	IPI00131186	Splice Isoform 2 of Transcription factor BTF3	19728.6	1	1	2	0.104	VQASLAANTFTITGHAETK	46.8	1960.01	99	117
149	IPI00317794	Nucleolin	76706.4	1	1	1	0.0283	GLSEDTTEETLKESFEGSVR	53.2	2214.04	575	594
53	IPI00331146	UMP-CMP kinase	22165.4	1	1	1	0.0662	YGYTHLSAGELLR	36.98	1478.75	27	39
150	IPI00458856	SIMILAR TO ZNF91L ISOFORM 1	78725.2	1	1	1	0.0219	CNECGKSFTEGSTLK	42.4	1717.75	580	594
6	IPI00461822	E1A binding protein p300	44846.4	1	1	1	0.0224	GLFTAGMKK	37.1	952.529	373	381
55	IPI00126172	RIKEN cDNA 4931406C07, PTD012 homolog	50844.3	1	1	1	0.0228	YLQNVTADPR	37	1176.6	82	91
150151	IPI00113241	40S ribosomal protein S19	16206.7	2	2	3	0.103	ELAPYDENWFYTR	55.4	1703.77	44	56
								HKELAPYDENWFYTR	40.3	1968.92	42	56
104	IPI00116908	similar to 40s ribosomal protein S12	14495.9	1	1	1	0.114	LVEALCAEHQINLIK	23.6	1750.95	64	78
147	IPI00849793	60S ribosomal protein L12	14780.4	2	2	2	0.239	EILGTAQSVGCNVDGR	61.8	1675.81	100	115
								QAQIEVVPSASALIIK	37.9	1666.97	37	52
81127145	IPI00125971	26S protease regulatory subunit S10B	44156.9	3	3	3	0.144	ALQSVGQIVGEVLK	49	1440.84	49	62
								EVDPLVYNMSHEDPGNVSYSEIGGLSEQIR	49.7	3334.55	114	143
								VALDMTTLTIMR	73.5	1364.73	98	109
199	IPI00123604	40S ribosomal protein SA	32896.2	4	4	5	0.21	ADHQPLTEASYVNLPTIALCNTDSPLR	28.2	2996.48	129	155
								AIVAIENPADVSVISSR	80.7	1740.95	64	80
								FTPGTFTNQIQAAFR	72.9	1698.86	103	117
								FTPGTFTNQIQAAFREPR	31.2	2081.06	103	120
125	IPI00135640	26S protease regulatory subunit 8	38734.6	3	3	3	0.152	EHAPSIIFMDEIDSIGSSR	21.3	2120	240	258
								IDILDSALLRPGR	41.4	1438.84	298	310
								LLREELQLLQEQGSYVGEVVR	37.8	2458.33	58	78
149150151	IPI00139780	60S ribosomal protein L23	14441.4	3	3	11	0.284	ISLGLPVGAVINCADNTGAK	98.1	1970.04	16	35
								LNRLPAAGVGDMVMATVK	77.6	1842.99	49	66
								LPAAGVGDMVMATVK	80.3	1459.77	52	66
149150	IPI00222546	60S ribosomal protein L22	14741.3	2	2	5	0.289	FTLDCTHPVEDGIMDAANFEQFLQER	73.5	3099.38	21	46
								ITVTSEVPFSK	50.1	1207.66	70	80
145	IPI00314950	60S acidic ribosomal protein P0	34199.4	1	1	1	0.0379	TSFFQALGITTK	55.2	1313.71	135	146
149	IPI00322562	40S ribosomal protein S14	14717	2	3	9	0.167	ADRDESSPYAAMLAAQDVAQR	86.8	2265.06	64	84
								VKADRDESSPYAAMLAAQDVAQR	74.5	2492.22	62	84
146	IPI00331092	40S ribosomal protein S4, X isoform	29541.7	2	2	3	0.129	FDTGNLCMVTGGANLGR	45.3	1782.83	175	191
								TDITYPAGFMDVISIDK	49.4	1885.93	78	94
149150	IPI00331461	60S ribosomal protein L11	20262.2	1	1	2	0.0787	VLEQLTGQTPVFSK	38.2	1546.85	39	52
188	IPI00351894	Similar to ribosomal protein	17673.2	1	1	1	0.0526	IPDWFLNR	32.5	1060.56	79	86
148	IPI00849793	60S ribosomal protein L12	14780.4	2	2	3	0.239	EILGTAQSVGCNVDGR	76.5	1675.81	100	115
								QAQIEVVPSASALIIK	35.3	1666.97	37	52
149	IPI00465880	40S ribosomal protein S17	15749.7	1	1	1	0.19	DNYVPEVSALDQEIIEVDPDTKEMLK	36	2990.46	84	109
199	IPI00123604	40S ribosomal protein SA	32896.2	4	4	5	0.21	ADHQPLTEASYVNLPTIALCNTDSPLR	28.2	2996.48	129	155
								AIVAIENPADVSVISSR	80.7	1740.95	64	80
								FTPGTFTNQIQAAFR	72.9	1698.86	103	117
								FTPGTFTNQIQAAFREPR	31.2	2081.06	103	120
4,11	IPI00121209	Apolipoprotein A-I precursor	30597.3	3	3	15	0.125	ARPALEDLR	28.8	1040.59	228	236
								HSLMPMLETLK	25.2	1299.68	237	247
								VAPLGAELQESAR	74.6	1340.72	142	154
149	IPI00121837	Ribonuclease 4 precursor	17036.4	1	1	1	0.115	VVIACEGDPEVPVHFDR	41.2	1938.94	132	148
12	IPI00122429	Plasma retinol-binding protein precursor	24753.1	3	3	8	0.179	DPNGLSPETR	36.3	1085.52	169	178
								LQNLDGTCADSYSFVFSR	43.4	2079.94	151	168
								QRQEELCLER	27.3	1360.66	183	192
163	IPI00123920	Alpha-1-antitrypsin 1-3 precursor	45985.7	4	4	5	0.167	DQSPASHEIATNLGDFAISLYR	63.9	2405.17	36	57
								ELISKFLLNR	51.3	1232.74	288	297
								KLDQDTVFALANYILFK	52.5	1999.09	193	209
								NHYQAEVFSVNFAESEEAKK	76.5	2327.09	154	173
163	IPI00123924	Alpha-1-antitrypsin 1-4 precursor	45981.3	1	1	1	0.16	DQSPASHEIATNLGDFALR	41.4	2041.99	36	54
163	IPI00123927	Alpha-1-antitrypsin 1-5 precursor	45874.4	1	1	1	0.172	IFNSGADLSGITEENAPLK	42.7	1976	329	347
162	IPI00128484	Hemopexin precursor	51300.1	1	1	1	0.0326	CSPDPGLTALLSDHR	36.2	1638.79	255	269
3117118	IPI00131695	Serum albumin precursor	68674.9	3	3	4	0.0625	GLVLIAFSQYLQK	35.9	1479.86	45	57
								LGEYGFQNAILVR	65.5	1479.8	422	434
								RHPDYSVSLLLR	26.8	1455.81	361	372
98	IPI00139788	Serotransferrin precursor	76706.2	2	2	3	0.0402	SAGWVIPIGLLFCK	29.5	1560.86	144	157
								YLGAEYMQSVGNMR	44	1618.74	668	681
199	IPI00323571	Apolipoprotein E precursor	35848.3	5	5	6	0.09	ELEEQLGPVAEETR	64.3	1599.79	87	100
								LKGWFEPIVEDMHR	56.5	1756.88	271	284
								LVPFVVQLSGHLAQETER	57.8	2023.1	80	97
								QQLGPNSGEVESHLSFLEK	33.7	2099.04	327	345
								ALVQQLEQFR	62	1231.68	317	326
135136	IPI00377351	Apolipoprotein A-IV precursor	45010.7	3	4	4	0.119	ALVQQLEQFR	62	1231.68	317	326
								LVPFVVQLSGHLAQETER	57.8	2023.1	80	97
								QQLGPNSGEVESHLSFLEK	33.7	2099.04	327	345
163	IPI00406302	Alpha-1-antitrypsin 1-1 precursor	45985.7	4	4	5	0.167	DQSPASHEIATNLGDFAISLYR	63.9	2405.17	36	57
								ELISKFLLNR	51.3	1232.74	288	297
								KLDQDTVFALANYILFK	52.5	1999.09	193	209
								NHYQAEVFSVNFAESEEAKK	76.5	2327.09	154	173
100155156	IPI00466399	21 kDa protein	20631.1	1	2	3	0.706	LFLEQIHVLENSLVLK	43.8	1895.1	58	73
156	IPI00480401	Major urinary protein 1 precursor	20617.1	1	1	1	0.594	HGILRENIIDLSNANR	43.5	1834.99	159	174
122	IPI00130661	Tripeptidyl-peptidase I precursor	61324.1	1	1	1	0.0249	ILNGRPPLGFLNPR	61.1	1563.91	492	505
101	IPI00115302	Branched chain ketoacid dehydrogenase E1, beta polypeptide	42862.5	3	3	3	0.108	GLLLSCIEDKNPCIFFEPK	43.1	2280.14	221	239
								LGVSCEVIDLR	81.6	1260.66	293	303
								TIVPWDVDTVCK	29.6	1432.71	304	315
197	IPI00120716	Guanine nucleotide-binding protein G(I)/G(S)/G(T) beta subunit 1	37359.5	1	1	1	0.0912	KACADATLSQITNNIDPVGR	44.6	2144.08	23	42
21137	IPI00120719	cytochrome c oxidase, subunit va, full insert sequence	16083.9	4	4	11	0.219	GMNTLVGYDLVPEPK	82.5	1648.83	69	83
								LNDFASAVR	49.8	992.516	95	103
								RLNDFASAVR	30.1	1148.62	94	103
								WVTYFNKPDIDAWELRK	56.4	2181.11	52	68
125	IPI00124790	Polyposis locus protein 1-like 1	13987.9	1	1	2	0.105	NVATEALGALEAR	79.2	1314.7	16	28
129	IPI00132076	Catechol O-methyltransferase	29469.2	2	2	2	0.125	GSSSFECTHYSSYLEYMK	23.8	2175.9	228	245
								YLPDTLLLEECGLLR	39.5	1804.95	190	204
130142	IPI00138406	Ras-related protein Rap-1A	20828.1	2	2	2	0.147	SALTVQFVQGIFVEK	41.7	1665.92	17	31
								INVNEIFYDLVR	59	1494.8	152	163
174	IPI00162780	Guanine nucleotide-binding protein G(I)/G(S)/G(T) beta subunit 2	20767.8	2	2	2	0.16	ACGDSTLTQITAGLDPVGR	56.7	1931.95	24	42
								LIIWDSYTTNK	70.5	1353.71	79	89
88154	IPI00230113	Cytochrome b5	15223.3	3	3	4	0.157	EQAGGDATENFEDVGHSTDAR	53.9	2205.93	53	73
								ELSKTYIIGELHPDDR	25.6	1885.97	74	89
								VYDLTKFLEEHPGGEEVLR	59.1	2231.14	34	52
199200	IPI00353727	Annexin A4	35899.6	4	4	5	0.201	GAGTDEGCLIEILASR	85.8	1661.82	101	116
								GLGTDEDAIIGILAYR	87	1676.89	29	44
								SETSGSFEDALLAIVK	50.4	1666.85	226	241
								SLEEDICSDTSFMFQR	57.8	1964.84	135	150
110	IPI00117416	Neighbor of COX4	23330.3	1	1	1	0.0725	DNSYVIAGYYQANER	30.8	1762.8	81	95
143	IPI00121271	Hypothetical S-Adenosyl-L-Methioninedependent Metjyltransferases Structure Containing Protein	22669.4	4	4	5	0.412	AVLITYGPYAVNGK	52.4	1465.81	134	147
								ISPQSNVDFDLTLR	83.1	1604.83	148	161
								SLDLLLCINMIHISPLNCTEGLFR	36.9	2829.45	101	124
								VLEVASGSGQHAAHFAQAFPNAEWQPSDVDQR	16.2	3449.63	31	62
144108	IPI00267667	RIKEN cDNA 6330409N04，CLLL6 protein homolog	17968.7	1	1	2	0.092	IQSTGIWGIGVATQK	80.8	1558.86	71	85
101	IPI00269613	Eukaryotic translation initiation factor 3 subunit 2	36442.9	8	8	17	0.462	DPIVNVWYSVNGER	37.7	1647.81	31	44
								EGDLLFTVAKDPIVNVWYSVNGER	40.5	2721.39	21	44
								FFHLAFEEEFGR	34.3	1528.72	269	280
								ITSAVWGPLGECVIAGHESGELNQYSAK	46.4	2973.44	149	176
								LGTYMGHTGAVWCVDADWDTK	53.1	2399.04	45	65
								QMGYQCFVSFFDLR	22.9	1813.8	115	128
								TCGFDFGGNIIMFSTDK	52.2	1909.85	98	114
								TERPVNSAALSPNYDHVVLGGGQEAMDVTTTSTR	53.8	3589.72	228	261
149150	IPI00307837	51 kDa protein	50096.2	1	1	8	0.0606	SGDAAIVDMVPGKPMCVESFSDYPPLGR	62.3	3027.39	396	423
203	IPI00318204	Sid6061p	34806.6	6	6	7	0.302	FSNQETCVEIGESVR	64.7	1754.8	35	49
								IQVIDISMILAEAIR	67.3	1684.97	287	301
								THNGESVSYLFSHVPL	47	1786.88	303	318
								VAILVDDMADTCGTICHAADK	51	2276.04	215	235
								VTAVIPCFPYAR	41.5	1393.73	85	96
								VYAILTHGIFSGPAISR	69.5	1802	244	260
105	IPI00273646	SIMILAR TO GLYCERALDEHYDE-3-PHOSPHATE DEHYDROGENASE	36231.6	1	1	1	0.0415	VPTPNVSVVDLTCR	77.2	1556.81	237	250
189190194	IPI00626790	Glutamine synthetase	42102.4	2	2	2	0.0858	VCEDFGVIATFDPKPIPGNWNGAGCHTNFSTK	23.1	3536.64	228	259
								LTGFHETSNINDFSAGVANR	61.6	2150.03	300	319
50	IPI00345842	86 KDA PROTEIN	144287	1	1	1	0.0106	YQLVVGLRPGQLVR	40.9	1597.95	159	172
51	IPI00350780	45 kDa protein	40500.8	1	1	2	0.0346	CEFQNAYVLLSEK	42.2	1600.77	190	202
133	IPI00381231	77 KDA PROTEIN	179052	1	1	1	0.00577	LSSQDWAKK	40.9	1062.56	789	797
144	IPI00923085	Probable ubiquitin-conjugating enzyme E2 FLJ25076 homolog	40737.9	1	1	1	0.0191	CLLGRQK	38.5	874.493	337	343
146,147,150,173	IPI00460295	44 KDA protein	44439.4	1	1	1	0.0511	VIISAPSADAPMFVMGVNHEK	30.2	2212.1	200	220
156	IPI00330913	Major urinary protein 26	17542.4	1	1	1	0.755	LFLEQIHVLENSLVLK	35.6	1895.1	29	44
59	IPI00467988	169 kDa protein	169790	1	1	1	0.0084	LAAGDQLLSVDGR	81	1313.69	312	324
100155156	IPI00469517	21 kDa protein	20664.2	11	12	17	0.0963	AGEYSVTYDGFNTFTIPK	24.1	2009.95	95	112
								DGETFQLMGLYGR	71	1486.7	128	140
								DGETFQLMGLYGREPDLSSDIK	31.7	2487.17	128	149
								ENIIDLSNANR	36.1	1258.64	164	174
								FAQLCEEHGILR	79.1	1415.71	152	163
								FAQLCEEHGILRENIIDLSNANR	21.2	2712.35	152	174
								FHTVRDEECSELSMVADK	44.9	2152.96	74	91
								INGEWHTIILASDKR	68.4	1752.94	33	47
								LFLEQIHVLEK	48.5	1368.79	58	68
								TDYDNFLMAHLINEK	46.7	1823.86	113	127
								TDYDNFLMAHLINEKDGETFQLMGLYGR	15.6	3291.55	113	140
149	IPI00130554	Splice Isoform 1 of SNARE-associated protein Snapin	9433.2	1	1	1	0.171	VVLVNNILQNAQER	63.1	1609.9	38	51
101127134	IPI00131366	keratin, type II cytoskeletal 6B	59509.6	1	1	1	0.0217	SLDLDSIIAEVK	51.2	1302.72	316	327
83106107	IPI00121788	Peroxiredoxin 1	19466.3	5	5	12	0.375	ATAVMPDGQFKDISLSEYK	67	2100.03	17	35
								GLFIIDDKGILR	55.6	1359.8	129	140
								QGGLGPMNIPLISDPK	35.8	1652.87	94	109
								QGGLGPMNIPLISDPKR	47.7	1792.97	94	110
								TIAQDYGVLKADEGISFR	24.1	1983.02	111	128
101139	IPI00348328	Keratin Kb40	112240	1	1	1	0.0112	SLNNQFASFIDK	51.4	1383.69	111	122
156	IPI00137414	Left-right dynein	516189	1	1	1	0.0025	DVRDIVDQAVK	34.5	1256.67	1424	1434

## Sheet: Sheet4
20664.2	0.995	2	3	5	0.102	0.144	LFLEQIHVLEK	R	S	0.95	53.8	32.9	0	1	1	0	2	1368.79	58	68	TRUE
20664.2	0.995	2	3	5	0.102	0.144	TDYDNFLMAHLINEK	K	D	0.909	38.6	32	0	0	3	0	2	1839.86	113	127	TRUE
