# Supplementary material for: Proteomic and Bioinformatics Analyses of Mouse Liver Microsomes
Source: Int J Proteomics. 2012 Mar 20;2012:832569. doi: 10.1155/2012/832569 (PMC3317213; doi:10.1155/2012/832569)
Supplement: Supplementary file 3 [file 832569.f3.xls]

## Sheet: Sheet1
Supplemental Table 2. MS/MS identification of 1DE-separated proteins from Na2CO3-extrated mouse liver microsomal membrane preparations
Bands No.	Accession No.	Protein name	Protein molecular weight (Da)	Number of unique peptides	Number of unique spectra	Number of total spectra	Percentage sequence coverage	Peptide sequence	Mascot Ion score	Calculated [M+H]+1 ion Mass (AMU)	Peptide start index	Peptide stop index
9	IPI00112322	UDP-glucuronosyltransferase 2B5 precursor	60839.7	3	3	3	0.0642	ANAIAWALAQIPQK	47.7	1494.84	322	335
								FVDVWTYEMPR	60.3	1442.68	93	103
								IILDELVQR	43.2	1098.65	41	49
9	IPI00127223	UDP glucuronosyltransferase 2 family, polypeptide B36	60839.7	3	3	3	0.0642	ANAIAWALAQIPQK	47.7	1494.84	322	335
								FVDVWTYEMPR	60.3	1442.68	93	103
								IILDELVQR	43.2	1098.65	41	49
9	IPI00222496	Protein disulfide-isomerase A6	48672.2	4	4	5	0.133	GSFSEQGINEFLR	36.5	1483.72	379	391
								GSTAPVGGGSFPTITPR	76.4	1601.83	398	414
								LAAVDATMNQVLASR	93.6	1559.82	222	236
								TGEAIVDAALSALR	96.8	1386.76	124	137
8	IPI00417182	UDP glycosyltransferase 1 family polypeptide A5	56595.8	1	1	1	0.000316	GVEFVHVYCVDNILVR	32.1	1918.98	246	261
9	IPI00116572	Cytochrome P450, family 2, subfamily d, polypeptide 9	56933.1	4	4	5	0.111	GNPESSFNDENLLMVVR	111	1920.91	287	303
								NLTDAFLAEIEK	37.2	1363.71	273	284
								SFIAILDNLLTENR	75.9	1618.88	249	262
								VQQEIDEVIGQVR	39	1512.8	334	346
15	IPI00113655	40S ribosomal protein S6	28540.6	1	1	1	0.0482	DIPGLTDTTVPR	38.5	1284.68	120	131
5	IPI00129526	Endoplasmin precursor(ER protein 99 ,94 kDa glucose-regulated protein)	43459.6	1	1	1	0.0375	GVVDSDDLPLNVSR	37.8	1485.76	111	124
13	IPI00130985	Short-chain dehydrogenase CRAD2	28672.8	1	1	2	0.0496	SPLTPILLGNPGR	56.9	1334.78	231	243
6	IPI00222809	Similar to GDH/6PGL endoplasmic bifunctional protein	88911.3	2	2	2	0.0253	GQFLQLSQYR	23.5	1239.65	97	106
								QAVAQILPFR	55	1142.67	206	215
8	IPI00230108	Glucose regulated protein, full insert sequence	56662.4	4	4	5	0.101	ALEQFLQEYFDGNLKR	32.7	1971	348	363
								DLFSDGHSEFLK	44.5	1394.66	162	173
								ELNDFISYLQR	44.1	1397.71	472	482
								GFPTIYFSPANK	34	1341.68	449	460
10,11	IPI00317356	Paraoxonase 1	39548.3	1	1	1	0.0451	IFFYDAENPPGSEVLR	63.7	1853.91	291	306
7	IPI00319992	78 kDa glucose-regulated protein precursor	72405.6	5	6	7	0.108	ELEEIVQPIISK	28.2	1397.79	623	634
								IINEPTAAAIAYGLDKR	24	1816	199	215
								ITPSYVAFTPEGER	26.7	1566.78	62	75
								NELESYAYSLK	28.2	1316.64	564	574
								SQIFSTASDNQPTVTIK	28.8	1836.93	449	465
13	IPI00121079	NADH-cytochrome b5 reductase 3	33614.5	4	4	5	0.272	FALPSPQHILGLPIGQHIYLSTR	69.4	2558.43	39	61
								IDGNLVIRPYTPVSSDDDKGFVDLVVK	24.1	2961.56	62	88
								STPAITLENPDIK	34.5	1398.75	7	19
								SVGMIAGGTGITPMLQVIR	45.9	1917.03	151	169
9	IPI00123964	Cytochrome P450 2A5	56697.4	7	7	8	0.166	DFIDSFLIR	35.9	1125.59	266	274
								EALVDQAEEFSGR	55.7	1450.68	89	101
								ELQGLEDFITK	35.1	1292.67	240	250
								FADMIPMGLAR	39.5	1221.61	362	372
								GTEVFPMLGSVLK	56.1	1377.75	388	400
								IQEEAGFLIDSFR	83	1524.77	149	161
								YGPVFTIYLGPR	59.6	1382.75	65	76
9	IPI00114779	Cytochrome P450 2C38	55714.6	1	1	1	0.0306	SHMPYTDAMIHEVQR	45.3	1814.83	343	357
17	IPI00331322	Microsomal glutathione S-transferase 1	25776.2	1	2	3	0.0699	IYHTIAYLTPLPQPNR	59.3	1897.03	189	204
17	IPI00119766	Cis-retinol androgen dehydrogenase 1	35642.8	1	1	1	0.038	TESIVAATQWVK	23.8	1332.72	87	98
8	IPI00134691	UDP-glucuronosyltransferase 1-1 precursor, microsomal	60030.1	3	3	5	0.0654	IPQTVLWR	46.5	1012.59	331	338
								TAFNQDSFLLR	67.5	1311.67	100	110
								VVYSPYGSLATEILQK	35.2	1767.95	227	242
8	IPI00128287	Cytochrome P450 1A2	58166.9	1	1	1	0.0234	LSQQYGDVLQIR	53.4	1419.76	67	78
10	IPI00136910	Cytochrome P450 2D11	57155	1	1	1	0.0237	NLTDAFLAEIEK	59.2	1362.7	143	155
9	IPI00308328	Cytochrome P450 2F2	55933.4	1	1	1	0.0265	ILEEGSFLLEVLR	51.9	1517.86	146	158
9,10	IPI00323908	Cytochrome P450 2D10	57216.4	2	2	2	0.0714	FGDIAPLNLPR	43.3	1212.67	369	379
								VQQEIDAVIGQVR	63.6	1454.8	334	346
7	IPI00112549	Long-chain-fatty-acid--CoA ligase 1	77908.2	1	1	1	0.0172	VLQPTIFPVVPR	35.9	1365.83	358	369
8	IPI00133522	Protein disulfide-isomerase precursor	57127.7	1	1	1	0.0314	VDATEESDLAQQYGVR	72.9	1780.84	84	99
9	IPI00116572	Cytochrome P450 2D9	56932.1	3	3	4	0.0873	GNPESSFNDENLLMVVR	111	1920.91	287	303
								SFIAILDNLLTENR	75.9	1618.88	249	262
								VQQEIDEVIGQVR	39	1512.8	334	346
5,6	IPI00119618	Calnexin precursor	67262.1	6	7	8	0.125	APVPTGEVYFADSFDR	67.5	1770.83	402	416
								IADPDAVKPDDWDEDAPSK	30.3	2083.95	184	194
								IPNPDFFEDLEPFK	30.8	1707.83	447	459
								KIPNPDFFEDLEPFK	28	1835.92	106	119
								TPYTIMFGPDK	44.7	1269.62	105	119
								VVDDWANDGWGLK	52.7	1474.7	295	310
1,10,12,14,15	IPI00319973	Membrane associated progesterone receptor component 1	21677.2	2	3	5	0.0769	FYGPEGPYGVFAGR	75.2	1516.72	318	337
								KFYGPEGPYGVFAGR	90.7	1644.82	62	89
8	IPI00132475	Protein ERGIC-53	61256.1	5	5	7	0.157	EKYQEEFEHFQQELDK	43.1	2126.97	381	402
								GHPDLQGQPADDIFESIGDR	59.7	2167.01	297	310
								GPHLVQSDGTVPFWAHAGNAIPSADQIR	59.3	2941.47	253	262
								RGAGTPGQPGQVSQQELDTVVK	55.8	2252.16	104	121
								YQEEFEHFQQELDK	52.5	1869.83	70	85
8,17	IPI00109061	tubulin beta-4 chain homolog	49812.7	1	1	1	0.0225	LAVNMVPFPR	43.1	1159.63	292	312
								GHYTEGAELVDSVLDVVR	76	1958.98	239	254
10	IPI00110827	Actin, alpha skeletal muscle	30047.7	1	1	2	0.119	YPIEHGIITNWDDMEK	39	1960.91	613	624
10,12,14	IPI00110850	Actin, cytoplasmic 1	41775.9	2	2	2	0.0987	DLYANTVLSGGTTMYPGIADR	48.1	2215.07	857	869
								SYELPDGQVITIGNER	41	1790.89	741	751
1,2,3	IPI00111908	Carbamoyl-phosphate synthase	164603	5	5	7	0.0353	AFAMTNQILVER	77.4	1392.73	588	603
								ALENNMSLDEIVR	34.5	1519.74	1270	1281
								IALGIPLPEIK	30.7	1163.74	65	79
								SAYALGGLGSGICPNK	37.3	1564.78	230	243
								TLGVDFIDVATK	32	1278.69	41	60
1,8,9,13	IPI00117348	Tubulin alpha-2 chain	49891.6	3	3	3	0.109	AVFVDLEPTVIDEVR	51	1701.91	88	101
								LISQIVSSITASLR	32.2	1487.88	61	80
								TIGGGDDSFNTFFSETGAGK	35.3	2007.89	268	278
9,10,11,12,13	IPI00117914	Arginase 1	36243	10	10	18	0.43	ANEELAGVVAEVQK	75.1	1456.76	166	184
								DHGDLAFVDVPNDSSFQIVK	62.5	2203.07	19	29
								EGLYITEEIYK	32.7	1357.69	303	320
								GKFPDVPGFSWVTPCISAK	30.7	2093.05	279	296
								SLEIIGAPFSK	49	1161.65	223	234
								STVNTAVALTLACFGTQR	46	1909.98	105	125
								TGLLSGLDIMEVNPTLGK	51.7	1873.99	209	222
								VMEETFSYLLGR	78.5	1444.71	21	31
								VSVVLGGDHSLAVGSISGHAR	67.7	2018.08	190	211
								YFSMTEVDKLGIGK	31	1587.81	208	229
17	IPI00120451	Fatty acid-binding protein, liver	14227.9	1	1	1	0.0866	AIGLPEDLIQK	36.5	1196.69	41	57
9	IPI00129028	SIMILAR TO TUBULIN, ALPHA 3C ISOFORM 1	50422.9	1	1	1	0.0266	ILNSFSVMPSPK	49.77	1319.7	163	174
1-11,13,17	IPI00130950	Betaine--homocysteine S-methyltransferase	44945.4	8	9	11	0.263	AGASIVGVNCHFDPSVSLQTVK	34.3	2286.16	242	258
								AGPWTPEAAVEHPEAVR	41.6	1816.9	328	344
								AGSNVMQTFTFYASEDKLENR	52.6	2408.12	357	377
								AYLMSQPLAYHTPDCGK	45.5	1951.9	259	274
								HGSWGSGLDMHTKPWIR	31.3	1964.96	295	308
								IASGRPYNPSMSRPDAWGVTK	26.1	2290.14	216	228
								QGFIDLPEFPFGLEPR	59.1	1861.95	216	229
								YIGGCCGFEPYHIR	51.7	1728.76	67	86
1,4,6,10,11,14,15	IPI00134746	Argininosuccinate synthase	46567.3	7	9	11	0.255	APNSPDVLEIEFK	83	1458.75	317	335
								APNSPDVLEIEFKK	64	1586.84	128	140
								EFVEEFIWPAVQSSALYEDR	73.6	2415.15	177	199
								FAELVYTGFWHSPECEFVR	43.1	2374.1	245	260
								FELTCYSLAPQIK	50	1569.8	930	943
								SPWSMDENLMHISYEAGILENPK	86.7	2677.23	1023	1037
								TTSLELFMYLNEVAGK	27.4	1815.92	820	831
3,4	IPI00114710	Pyruvate carboxylase, mitochondrial precursor	129843	5	5	5	0.0119	AEAEAQAEELSFPR	61	1547.73	832	843
								DFTATFGPLDSLNTR	56.1	1654.81	275	289
								GTPLDTEVPLER	31.5	1326.69	110	125
								VFDYSEYWEGAR	70.9	1521.66	36	45
								VVEIAPATHLDPQLR	29.2	1658.92	46	64
17	IPI00553333	Hemoglobin subunit beta-1	16215.7	3	3	5	0.298	LLGNMIVIVLGHHLGK	40.1	1714.02	288	308
								LLVVYPWTQR	43.1	1274.73	69	89
								YFDSFGDLSSASAIMGNAK	36.6	1980.9	335	346
9	IPI00134809	Dihydrolipoyllysine-residue succinyltransferase component of 2- oxoglutarate dehydroge complex	48976.5	4	4	5	0.143	ASAFALQEQPVVNAVIDDATK	38.9	2187.13	135	145
								NDVITVQTPAFAESVTEGDVR	37.7	2248.11	30	41
								NVETMNYADIER	78.9	1454.66	51	84
								VEGGTPLFTLR	63.1	1189.66	32	44
17	IPI00117978	Cytochrome c oxidase subunit IV isoform 1, mitochondrial precursor	19513	1	1	1	0.071	SEDYAFPTYADR	37.7	1434.62	25	37
15,16	IPI00315794	Cytochrome b5 outer mitochondrial membrane isoform precursor	16300	2	2	3	0.322	FLSEHPGGEEVLLEQAGADATESFEDVGHSPDAR	27.4	3596.64	108	123
								NSAEETWMVIHGR	59.9	1529.72	109	121
13	IPI00321718	prohibitin-2	19614.2	2	2	2	0.161	LLLGAGAVAYGVR	70.9	1259.75	167	179
								VLSRPNAQELPSMYQR	27.6	1888.97	59	73
13	IPI00122547	Voltage-dependent anion-selective channel protein 2	21877.1	1	1	1	0.0647	LTFDTTFSPNTGK	47.4	1428.7	77	93
17	IPI00114559	Histone H2A type 1	14513.4	1	2	3	0.142	VTIAQGGVLPNIQAVLLPK	51.6	1931.17	105	123
16,17	IPI00114642	Histone H2B F	14803.7	1	1	7	0.112	AMGIMNSFVNDIFER	86	1759.81	137	155
8	IPI00387318	Cell cycle control protein 50A	41045.1	3	3	3	0.132	EIEIDYTGTEPSSPCNK	23.7	1939.86	167	183
								MILSTISWMGGK	33.7	1339.68	97	109
								SRDDSQLNGDPSALLNPSK	39.9	2013.98	134	147
15	IPI00113849	Splice Isoform 2 of Cell division control protein 42 homolog	21240.7	1	1	1	0.089	NVFDEAILAALEPPEPK	36.9	1852.97	152	163
13	IPI00122549	Splice Isoform Pl-VDAC1 of Voltage-dependent anion-selective channel protein 1	30738.7	1	1	1	0.0459	LTFDSSFSPNTGK	77.6	1400.67	37	67
15	IPI00127408	Ras-related C3 botulinum substrate 1	21432.6	1	1	1	0.0729	LTPITYPQGLAMAK	50.5	1503.82	312	325
15	IPI00138406	Ras-related protein Rap-1A	20828.1	1	1	1	0.0652	INVNEIFYDLVR	45.3	1494.8	86	99
6	IPI00116921	Scavenger receptor class B member 1	18751.2	1	1	1	0.176	FGAPLFLSHPHFYNADPVLSEAVLGLNPNPK	59	3361.74	142	151
1	IPI00121985	Splice Isoform 1 of Solute carrier organic anion transporter family, member 1B2	78861.1	1	1	1	0.0198	QAPANLTGFLWSLR	45.5	1573.85	733	748
9	IPI00124830	Integrin associated protein precursor	35273.2	1	1	1	0.0432	ISVSDLINGIASLK	49.2	1429.83	749	764
14,15	IPI00131176	Cytochrome c oxidase subunit 2	25959.5	1	1	1	0.0441	VVLPMELPIR	44	1166.7	204	219
1	IPI00132604	Secretedretory carrier-associated membrane protein 3	88920	2	2	2	0.0418	AQQEFAAGVFSNPAVR	31.1	1691.85	228	240
								TAAANAAAGAAENAFR	26.8	1476.72	41	52
1	IPI00135701	Solute carrier organic anion transporter family, member 1A1	74381.5	1	1	1	0.0239	IVGPIIGLLLGSFFAR	40.6	1673.02	3024	3037
1	IPI00311682	Sodium/potassium-transporting ATPase alpha-1 chain precursor	112967	1	1	1	0.0127	SPDFTNENPLETR	54.1	1519.7	16	28
6	IPI00331214	Platelet glycoprotein IV	52681	1	1	1	0.0254	EVVLEEGTTAFK	49.7	1322.68	174	192
2	IPI00119063	Prolow-density lipoprotein receptor-related protein 1	504709	1	1	1	0.00308	AVTDEEPFLIFANR	38.6	1621.82	24	34
1,12,16,17	IPI00124790	Polyposis locus protein 1-like 1	13987.9	1	1	2	0.105	NVATEALGALEAR	95.7	1314.7	111	122
10	IPI00129677	Asialoglycoprotein receptor major subunit	29378.5	1	1	1	0.0745	HMGPLNTWIGLTDQNGPWK	31.8	2165.06	60	77
17	IPI00467119	Camello-like protein 1	24996.1	1	1	1	0.0495	GMEEYIPSTFR	35.8	1329.62	153	165
5,8	IPI00316329	Keratin, type II cytoskeletal 1	112240	1	1	1	0.0112	SLNNQFASFIDK	47.4	1383.69	747	763
10,11,12	IPI00108844	Cation-dependent mannose-6-phosphate receptor precursor	16060	1	1	2	0.128	SFESTVGQGSDTYSYIFR	75.1	2043.93	310	324
9	IPI00109998	H-2 class I histocompatibility antigen, D-B alpha chain precursor	41307.7	1	1	1	0.0353	TWTAADMAALITK	40.2	1392.72	310	325
4	IPI00120245	Integrin alpha-V precursor	115345	1	1	1	0.0163	IQSSNSFDNVSPVVSYK	42.7	1870.92	689	707
3,4	IPI00121190	Epidermal growth factor receptor precursor	134837	8	9	10	0.0818	ACGPDYYEVEEDGIR	34.2	1772.74	150	165
								ACGPDYYEVEEDGIRK	41.7	1900.84	99	108
								ELVEPLTPSGEAPNQAHLR	82.1	2058.06	38	53
								FSNNPILCNMDTIQWR	44.2	2008.94	468	478
								IPLENLQIIR	49.8	1208.74	139	149
								LTQLGTFEDHFLSLQR	53.5	1904.99	537	561
								NLCYANTINWK	36.3	1396.67	112	122
								NLQEILIGAVR	50	1225.73	288	299
2	IPI00126186	Macrophage mannose receptor 1 precursor	165051	8	8	11	0.0762	AYLTTVEDRYEQAFLTSLVGLRPEK	60.9	2899.52	1254	1264
								GTELYFNYGNR	31.9	1333.62	605	620
								SGWQWAGGSPFR	42.2	1335.62	1292	1300
								SWGQASLECLR	62.4	1306.62	562	573
								TGVAGGLWDVLSCEEK	29.7	1720.82	300	314
								TNFWIGMFR	44.4	1171.57	347	356
								YFWTGLSDVQNK	56.2	1457.71	141	148
								YLNWLPGSPSSEPGK	45.8	1631.81	90	102
5	IPI00134549	Splice Isoform LAMP-2A of Lysosome-associated membrane glycoprotein 2 precursor	45663.3	2	2	3	0.0434	AFQINTFNLK	47	1195.65	634	657
								VPLDVIFK	24.4	930.567	117	127
13	IPI00312018	Malectin	32381.5	1	1	1	0.0445	STPEDQILYQTER	52.1	1579.76	153	169
3	IPI00312063	Low-density lipoprotein receptor precursor	89361.1	1	1	1	0.0296	LTGSDVNLVAENLLSPEDIVLFHK	48.8	2623.4	116	131
16	IPI00466570	Transmembrane emp24 domain-containing protein 10	24894.2	2	2	5	0.128	IPDQLVILDMK	55.1	1284.72	387	403
								RLEDLSESIVNDFAYMK	64.5	2029.99	585	599
4	IPI00108535	Carcinoembryonic antigen-related cell adhesion molecule 1	49950.3	2	2	2	0.0733	DMGVYTLDMTDENYRR	26.8	1978.86	585	602
								EDAGEYQCEISNPVSVR	90.1	1952.87	97	107
5	IPI00310059	Polymeric-immunoglobulin receptor precursor	84980.4	2	2	2	0.0233	VALEEEVVDSSISEK	45.7	1633.82	361	378
								VALEEEVVDSSISEKENK	37.8	2005	925	934
9	IPI00121550	Sodium/potassium-transporting ATPase beta-1 chain	35178.4	1	1	1	0.0362	SYEAYVLNIIR	52.2	1340.72	647	658
2,3	IPI00134585	Glutamyl aminopeptidase	107942	3	3	3	0.0423	ETNLLYDPLLSASSNQQR	36.3	2049.03	49	60
								NNIEWLNVNR	28.6	1271.65	658	671
								SSFIDDAFALAR	49.7	1312.65	363	378
10	IPI00307966	ADP-ribosyl cyclase 1	34390	1	1	1	0.0395	SLLVWTGEPTTK	46	1331.72	855	880
3	IPI00319509	Aminopeptidase N	109636	9	9	12	0.167	AQIIHDSFNLASAK	33.7	1514.8	886	906
								ESSLVFDSQSSSISNK	42.8	1714.81	641	657
								KQDTTSTIISIASNVAGHPLVWDFVR	43.8	2855.51	141	158
								LFENYGGGSFSFANLIQGVTR	31	2277.13	463	478
								LQNQLQTDLSVIPVINR	71.7	1951.1	442	462
								TLDGTPAPNIDKTELVER	55.2	1969.02	843	854
								TPDQIMELFDSITYSK	24.6	1887.91	393	404
								VMAVDALASSHPLSSPADEIK	65.7	2138.08	92	102
								YLSYTLNPDYIR	54.7	1517.76	44	57
3	IPI00458003	Ectonucleotide pyrophosphatase/phosphodiesterase 3	98632.5	2	2	2	0.0263	INFYMYQGPAPR	33.2	1456.7	585	597
								STQIWTCNLFR	27.4	1425.69	556	567
9	IPI00409409	CD1D1 protein	33871.3	1	2	2	0.047	TDSVVWLGDLQTHR	49.7	1626.82	369	382
7	IPI00621548	NADPH--cytochrome P450 reductase	72914.2	3	3	5	0.0601	DGALTQLNVAFSR	54.7	1391.73	184	196
								EVGETLLYYGCR	32.6	1459.69	201	212
								TALTYYLDITNPPR	81.6	1637.85	115	129
9	IPI00321644	Cytochrome P450 2D26	56959.2	1	1	1	0.026	AVSNVIASLIYAR	64.7	1376.79	86	103
1	IPI00127016	Hydroxysteroid 17-beta dehydrogenase 6	36103	1	1	1	0.052	YVFITGCDSGFGNLLAR	69.17	1831.89	265	277
16	IPI00221721	Hypothetical krab box containing protein, full insert sequence	71369	1	1	1	1.49	NNIGGNPYK	47.9	975.477	451	470
8	IPI00224073	Hypothetical Peptidase Family M20/M25/M40 Containning Protein, Full Insert Sequence	55646	5	5	6	0.157	AFPTVFHSSLVQHEVVAK	35.3	1996.07	298	312
								ETSIGILSAAVSR	60.5	1303.72	337	349
								FNPLPLNPQDFSGVHGINEK	44.6	2223.12	106	121
								LLANEFSFPINIVLR	65.8	1746	211	225
								TTTALTMFNAGIK	51.8	1368.72	77	92
16	IPI00228379	Ferritin light chain 2	20784.9	1	1	1	0.0874	NLNQALLDLHALGSAR	43	1705.94	106	121
17	IPI00266842	17 kDa protein	17156.4	1	1	1	0.0541	IPDWFLNR	32.5	1060.56	75	82
15	IPI00379258	SIMILAR TO FERRITIN LIGHT CHAIN 2	20784.9	5	7	13	0.377	ALFQDVQKPSQDEWGK	36.8	1875.92	93	105
								NLNQALLDLHALGSAR	56.6	1705.94	155	177
								RVAGPQPAQTGAPQGSLGEYLFER	52	2529.29	159	180
								TQEAMEAALAMEK	69.5	1422.66	112	124
								VAGPQPAQTGAPQGSLGEYLFER	80.8	2373.18	149	160
3	IPI00405742	PLEXIN B2	160876	1	1	1	0.0154	VYLAPDGTSAEYGSIPVDINKK	28.1	2337.2	324	346
2	IPI00408258	Structure-specific endonuclease subunit SLX4	37988.9	1	1	1	0.0377	TYKGTVVSSQDPR	36.99	1437.73	202	214
11	IPI00462251	HYPOTHETICAL PROTEIN LOC72792 ISOFORM 1	30372.8	1	1	1	0.0418	APELQLLETLLR	39.2	1395.82	111	122
15	IPI00605814	Similar to Ferritin light chain 1	20653.7	6	8	15	0.451	ALFQDVQKPSQDEWGK	36.8	1875.92	76	91
								NLNQALLDLHALGSAR	56.6	1705.94	105	120
								QNYSTEVEAAVNR	23.9	1480.7	6	18
								RVAGPQPAQTGAPQGSLGEYLFER	52	2529.29	153	176
								TQEAMEAALAMEK	69.5	1422.66	92	104
								VAGPQPAQTGAPQGSLGEYLFER	80.8	2373.18	154	176
10	IPI00131366	Keratin, type II cytoskeletal 6B	59509.6	1	1	1	0.0217	SLDLDSIIAEVK	61.3	1302.72	153	165
10	IPI00322209	Keratin, type II cytoskeletal 8	112240	1	1	1	0.0112	SLNNQFASFIDK	77.4	1383.69	94	109
8	IPI00853991	Similar to VH Coding Regio ODING REGION	13306	1	1	1	0.109	ANGYTTEYSASVK	37.1	1389.64	141	151
10	IPI00126458	MRNA	41307.7	1	1	1	0.0353	TWTAADMAALITK	40.2	1392.72	153	165
15	IPI00121788	Peroxiredoxin 1	19466.3	2	2	2	0.153	QGGLGPMNIPLISDPK	34.2	1652.87	94	109
								QITINDLPVGR	44.7	1225.69	141	151
